# Supplementary material for: Longevity factor klotho enhances cognition in aged nonhuman primates
Source: Nat Aging. 2023 Jul 3;3(8):931–7. doi: 10.1038/s43587-023-00441-x (PMC10432271; doi:10.1038/s43587-023-00441-x)
Supplement: Source Data Fig. 1 — Statistical source data. [file 43587_2023_441_MOESM3_ESM.xlsx]

## Sheet: Figure 1b
	Time (Mins)	Monkey KL											Veh
		Slice 1	Slice 2	Slice 3	Slice 4	Slice 5	Slice 6	Slice 7	Slice 8	Slice 9	Slice 10		Slice 1	Slice 2	Slice 3	Slice 4	Slice 5	Slice 6	Slice 7	Slice 8
	-15		97.27	99.43		98.07	97.71	94.52	94.91	94.98	91.63		101.11	99.44	97.68	97.5	98.47	95.89	97.61
	-14		97.15	98.14		99.29	97.43	95.75	96.81	94.77	91.57		98.11	100.89	101.35	98.27	98.61	98.21	100.61
	-13		96.88	98.99		100.96	99.36	95.9	96.64	96.6	93.65		100.41	102.39	100.52	97.27	100.2	95.65	101.11
	-12		98.8	99.11		100.83	98.96	98.1	97.73	96.28	96.23		100.84	100.17	100.16	98.26	101.16	97.57	98.3
	-11		95.63	99.26		98.88	99.28	96.75	97.86	98.14	97.15		98.97	100.31	100.2	97.35	99.76	96.19	96.82
	-10	97.77	98.98	99.62	93.42	101.39	99.54	99.1	99.51	97.39	97.77		102.21	101.38	100.44	99.63	101.11	99.18	97.96	94.15
	-9	96.12	99.85	98.85	97.08	99.65	100.01	100.89	103.33	98.66	101.64		98.96	99.57	98.17	102.11	100.11	100.24	98.47	98.78
	-8	98.22	101.46	98.87	95.01	100.28	100.44	99.39	99.83	96.98	99.06		101.37	102.45	99.48	101.36	99.89	100.25	101.54	96.8
	-7	100.91	100.29	99.66	98.69	98.13	100.27	99.95	101.34	98.7	102.1		101.38	96.28	99.85	100.77	98.2	101.92	100.53	96.73
	-6	100.93	101.25	101.33	99.73	97.1	101.66	101	98.69	99.95	104.71		100.34	98.44	99.84	102.48	100.48	101.92	98.34	98.63
	-5	101.46	101.02	100.24	100.73	96.73	100.29	102.25	100.78	102.14	104.13		99.62	98.26	100.88	100.02	101.33	101.19	99.92	104.79
	-4	100.17	101.62	99.79	102.85	99.46	102	106.02	101.64	104.04	106.82		99.09	100.61	100.88	100.87	100.56	104.81	102.29	102.36
	-3	100.47	103.37	100.63	102.15	102.24	99.88	100.65	102.95	104.08	105.11		101.7	99.58	99.65	100.61	101.22	101.23	101.51	99.48
	-2	101.74	104.17	102.78	105.58	102.91	100.44	103.92	104.13	107.42	105.38		98.22	100.78	100.6	101.42	100.12	103.54	102.78	103.72
	-1	102.22	102.25	103.27	104.76	104.06	102.72	105.82	103.84	109.88	102.99		97.64	99.43	100.27	102.07	98.78	102.18	102.2	104.53
	0	223.28	230.93	259.79	198.05	224.31	230.24	190.31	188.58	253.21	183.7		270.18	229.83	203.24	196.84	184.8	190.19	170.76	165.19
	1	217.1	221.52	243.28	189.42	210.56	213.4	184.46	182.26	241.29	176.97		238	213.25	188.34	180.73	171.57	176.22	162.7	160.86
	2	194.05	194.98	220.14	176.12	189.53	192.68	175.18	168.25	216.09	163.61		203.13	180.81	174.6	166.54	158.1	163.6	152.88	154.7
	3	188.45	188.33	203.67	176.46	183.01	183.78	170.79	165.28	209.45	162.83		189.15	172.35	172.27	160.64	154.48	155.51	148.94	144.77
	4	181.87	183.54	200.32	172.8	183.38	183.42	166.05	166.77	206.74	162.14		184.41	166.7	168.79	158.17	153.64	151.96	146.08	144.61
	5	182.55	182.98	207.1	175.81	181.08	177.26	166.97	159.21	206.01	154.42		179.48	168.17	168.51	155.55	151.05	152.55	145.98	146.87
	6	185.87	181.57	209.09	173.66	179.45	176.3	168.95	166.62	205.81	155.31		175.47	163.63	165.52	153.21	150.84	150.97	145.04	147.07
	7	187.46	179.88	208.84	171.23	176.91	174.41	166.52	163.72	206.71	155.98		177.35	162.68	163.04	152.5	150.72	149.55	144.44	148
	8	186.03	169.41	208.21	172.78	175.33	175.01	163.16	155.84	201.28	158.36		176.07	164.34	158.65	149.37	148.08	147.84	148.66	141.65
	9	181.8	178.52	203.74	169.4	174.95	171.75	165.33	160.01	199.21	156.07		175.55	161.78	158.7	148.27	147.9	147.57	143.84	146.74
	10	179.56	177.12	199.73	169.88	172.06	169.83	163.34	153.22	204.05	156.89		172.7	162.74	156.44	147.68	144.02	147.04	146.2	140.48
	11	180.64	178.98	201	170.75	172.92	167.4	168.57	163.21	197.09	156.65		170.17	161.86	153.84	147.45	142.7	139.11	144.24	146.53
	12	181.67	178.13	201	169.2	170	166.77	165.43	155.24	201.47	158.12		172.29	161.54	155.35	147.26	139.76	142.23	147.38	142.25
	13	177.73	176.62	200.81	169.74	169.87	165.51	166.16	156.58	203.69	158.04		168.89	161.6	154.31	144.1	137.28	146.46	147.56	146.07
	14	177.72	176.51	197.46	169.86	169.43	165.92	160.96	159.4	199.59	156.69		171.95	160.99	154.89	145.95	137.84	145.36	148.75	143.94
	15	178.72	178.44	197.56	169.71	168.46	163.41	161.8	152.82	201.11	152.62		165.17	158.18	153.49	144.18	137.75	147.65	149.37	142.62
	16	175.07	176.86	195.88	169.29	168.1	163.67	164.24	154.25	200.83	160.96		167.89	156.77	153.61	144.47	137.75	143.63	148.79	143.16
	17	179.66	174.08	197.06	168.86	168.44	163.5	165.42	156.55	201.38	156.37		167.82	157.36	153.4	145.88	139.48	150.88	150.15	145.06
	18	176.13	174.9	198.39	169.06	168.87	162.91	166.26	156.86	196.78	157.94		169.38	157.98	150.65	145.57	137.61	147.94	148.45	146.37
	19	169.96	173.54	194.24	167.61	168.22	161.86	165.75	157.39	198.8	157.48		165.25	158.65	151.35	144.5	137.47	147.83	150.03	148.97
	20	171.8	173.72	194.41	168.36	170.99	162.52	164.87	160.59	200.53	160.18		165.83	160.07	149.78	144.53	138.29	151.66	154.79	143.8
	21	172.65	173.08	192.75	168.13	168.62	161.14	162.41	157.69	198.21	151.86		168.09	160.02	150.24	145.77	134.58	149	155.17	147.58
	22	171.37	173.01	192.26	167.78	171.56	159.28	164.27	158.42	197.22	155.46		165.15	156.82	149.73	144.91	136.42	145.49	154.21	144.09
	23	170.3	173.74	191.57	168.91	170.12	159.8	159.91	157.09	197.16	154.63		165.65	158.18	149.19	149.51	135.47	150.16	157.53	148.54
	24	169.88	171.79	190.38	169.35	169.01	159.19	163.26	155.45	195.47	156.3		165.66	157.07	150.25	147.34	136.36	146.89	151.7	146.72
	25	169.81	170.35	189.35	168.2	167.66	159.7	165.35	159.56	196.71	157.63		164.51	156.13	147.51	147.73	138.25	148.69	153.01	149.19
	26	168.46	170.1	186.12	168.53	167.18	158.82	163.06	154.31	195.03	156.24		165.88	156.43	147.99	147.4	138.3	149.7	154.47	148.52
	27	171.53	169.25	188.06	168.17	168.64	157.89	160.1	156.05	194.03	150.34		164.33	157.63	146.72	147.85	141.2	147.83	154.52	150.34
	28	168.19	167.06	185.79	167.36	166.68	157.24	160.21	155.1	194.01	154.68		162.64	155.67	145.55	149.33	136.81	147.41	152.34	148.48
	29	170.37	170.74	185.32	167.47	168.23	156.28	165.99	155.15	195.81	157		162.59	154.23	145.29	149.63	136.92	149.41	155.71	147.3
	30	167.73	171.52	185.64	165.83	168.05	158.4	170.45	158.35	194.28	156.32		163.05	153.4	144.47	149.76	136.65	149.14	158.77	146.2
	31	170.63	166.41	185.84	166.36	166.61	157.48	170.16	154.59	190.93	154.64		166.64	157.2	145.48	147.71	137.86	147.33	152.87	148.96
	32	168.45	167.97	186.48	167.93	165.81	154.9	168.62	159.16	191.2	161.31		165.42	153.04	146.48	147.36	139.01	149.83	158.06	149.15
	33	171.34	170.93	185.88	169.46	166.45	156.17	168.77	154.31	190.7	158.09		164.39	153.94	145.2	148.85	136.79	144.95	153.85	146.14
	34	168.77	166.98	186.98	170.35	165.85	156.77	172.05	160.19	193.34	158.8		161.89	156.64	143.53	145.76	137.66	149.67	155.63	146.02
	35	167.24	169.62	186.12	168.03	167.04	155.34	174.5	158.09	191.24	159.01		163.36	155.16	145.27	147.27	136.29	149.53	159.62	149.22
	36	168.61	165.78	186.14	172	164.83	154.81	171.11	158.06	195.77	153.85		163.17	154.49	142.9	147.56	136.37	145.75	151.17	146.41
	37	169.58	168.93	186.98	169.15	166.74	154.41	171.83	156.21	195.15	158.05		163.09	154.32	144.28	148.09	135.24	148.97	156.52	146.2
	38	170.54	172.1	184.78	172.84	163.89	154.69	172.76	156.76	192.78	153.34		160.62	152.56	141.89	146.15	136.49	145.01	155.49	151.99
	39	168.91	171.95	186.3	175.17	165.4	157.52	171	157.78	191.85	151.21		159.65	153.52	141.97	146.19	136.74	145.68	150.88	153.03
	40	170.59	171.08	188.99	172.81	168.46	154.81	172.05	156.52	189.85	152.31		159.34	151.93	141.78	148.98	135.28	145.02	149.21	150.8
	41	170.14	173.24	189.66	173.19	165.31	157.84	169.98	158.05	190.89	152.27		159.04	150.44	140.95	147.89	135.76	141.68	155.23	147.21
	42	169.53	170.89	187.17	172.13	166.3	157.1	171.42	156.52	185.8	146.57		159.84	151.66	140.45	146.86	137.4	147.69	153.6	151.85
	43	170.3	170.5	187.57	173.14	166.25	157.33	173.31	160.6	185.79	150.87		160.03	150.04	139	148.64	135.14	143.55	154.86	148.25
	44	167.88	170.16	186.84	173.31	167.06	158.71	175.55	163.88	188.39	146.45		159.03	149.71	140.35	148.69	135.44	144.71	151.83	145.94
	45	172.72	172.52	186.83	172.61	166.72	159.38	172.32	159.7	188.82	147.49		159.84	151.11	139.14	146.76	136.52	145.64	154.04	148.5
	46	168.74	169.1	184.65	175.41	167.2	157.54	173.3	162.95	187.43	144.44		158.54	148.47	138.12	150.57	135.27	148.14	157.82	150.63
	47	168.13	169.1	187.79	175.74	167.62	158.38	172.89	162.47	188.14	149.45		160.07	147.16	137.69	146.03	128.73	142.48	158.33	150.49
	48	170.63	169.51	187.07	174.68	166.43	158.6	175.25	160.02	188.63	150.82		160.48	150.01	137.69	147.37	135.58	143.72	151.57	149.95
	49	171.7	172.57	186.76	174.46	166.73	159.29	172.31	160.62	191.33	154.13		158.13	149.7	137.47	146.27	135.09	146.47	153.34	150.74
	50	167.71	170.93	185.49	175.58	167.96	158.83	174.34	161.24	193.08	156.14		161.53	148.35	136.09	147.46	132.67	135.79	154.22	151.71
	51	173.33	169	186.52	174.96	167.96	157.42	172.83	157.11	189.44	151.92		156.36	147.33	136.68	146.74	136.42	143.26	157.44	149.55
	52	170.31	170.74	187.07	174.36	167.5	158.63	175.89	161.36	187	150.66		158.86	147.93	135.74	147.07	133.57	142.2	152.22	153.31
	53	167.5	171.05	185.89	176.03	169.77	160.2	171.87	161.64	183.88	155.12		157.31	146.17	136.26	148.59	134.89	140.48	160.15	150.34
	54	171.99	174.05	186.86	178.48	168.94	160.84	170.17	157.87	187.75	156.21		155.59	145.25	135.16	147.23	134.01	143.35	156.53	150.83
	55	169.15	172.08	186.7	176.46	168.13	161.59	172.74	163.09	187.27	155.73		156.11	146.71	136.04	146.69	133.33	142.47	157.74	152.97
	56	169.79	169.83	187.73	180.58	168.57	161.57	171.37	158.76	187.23	154.13		156.03	146.67	134.33	147.21	132.97	145.89	153.79	154.91
	57	171.88	171.77	189.89	176.34	168.81	158.29	175.98	161.27	188.82	157.71		159.46	146.69	136.55	147.68	132.83	143.47	154.38	150.96
	58	167.4	170.8	187.65	179.24	168.51	158.94	177.34	161.03	188.4	157.52		159.48	148.43	136.22	147.36	131.36	146.27	151.56	151.94
	59	169.55	169.51	186.85	178.81	167.67	159.21	178.67	158.84	188.49	155.1		156.95	146.6	136.45	149.16	133.45	145.81	156.74	152.85
	60	169.24	170.4	185.3	176.95	166.61	159.24	178.44	161.92	189.04	152.62		157.09	143.9	136.26	145.99	132.43	147.01	158.91	151.8

## Sheet: Figure 1c
	Monkey KL	Veh
	169.8	157.71
	170.92	146.73
	186.9	135.98
	177.07	147.38
	168.22	133.45
	159.52	143.27
	174.51	155.79
	160.37	151.92
	188.22
	154.81

## Sheet: Figure 1e
	Veh	Rhesus KL (10 ug/kg)
Cohort 1	66.67	53.57
Cohort 1	65.38	60
Cohort 1	61.9	66.67
Cohort 1	58.7	73.33
Cohort 1	56	66.67
Cohort 1	65.63	53.13
Cohort 1	64.52	69.23
Cohort 1	51.61	58.62
Cohort 1	68.18	70
Cohort 1	68	70.83
Cohort 1	56	78.57
Cohort 1	56.25	65.22
Cohort 1	68.57	66.67
Cohort 1	51.72	75.86
Cohort 1		67.86
Cohort 2	54.17	69.23
Cohort 2	40	80
Cohort 2	73.68	61.11
Cohort 2	66.67	70
Cohort 2	78.95	68.75
Cohort 2	60.87	57.14
Cohort 2	45.45	55.56
Cohort 2	60	76.92
Cohort 2	55.56	70.59
Cohort 2	58.33	60
Cohort 2	64.71	68.18
Cohort 2	45.83	81.48
Cohort 2	82.35	66.67
Cohort 2	80.95	66.67

## Sheet: Figure 1g
			Veh	KL (10 ug/kg)	NTG	KL TG
			0.58	10.47	1.04	3.33
			0.93	6.98	1.04	4.17
			1.16	6.98	0.83	2.08
			1.16	2.33	1.04	2.92
			1.16	5.23	1.04	4.79
						3.75
						3.13

## Sheet: Figure 1i
	Baseline	KL 0.4	KL 2.0	KL 10	KL 20	KL 30
	0.54	1.79	2.67	1.85	5.42	7.54
	1.3	1.73	2.45	5.7	9.07	11.65
	0.86	1.73	1.13	10.68	16.15	4.96
	2.03			2.73	10.09	8.05
	0.81			3.21
	2.31
	1.13
	1.73
	1.09
	0.99
	0.89
	0.26
	0.96
	0.34
	0.97
	0.45
	0.93
	0.8
	0.63
