# Supplementary material for: Longevity factor klotho enhances cognition in aged nonhuman primates
Source: Nat Aging. 2023 Jul 3;3(8):931–7. doi: 10.1038/s43587-023-00441-x (PMC10432271; doi:10.1038/s43587-023-00441-x)
Supplement: Source Data Fig. 2 — Statistical source data. [file 43587_2023_441_MOESM4_ESM.xlsx]

## Sheet: Figure 2c-h
Figure 2c
individual values plotted are mean scores per case
Baseline	55	50	40	50	45	35	45	40	50	40	45	40	35	55	40	35	50	45
Veh	50	40	50	40	50	55	57.5	45	50	45	55	45	27.5	47.5	50	37.5	60	50
KL (10 µg/kg)	56.4	60	60	50	60	65	65	45	45
	mean	SEM
Baseline	44.7	1.73
Veh	47.1	2.17
KL (10 µg/kg)	57.1	3.06
Figure 2d
individual values plotted are values for individual test sessions
vehicle	45	40	50	25	30	50	50	50	60	50	35	45	50	55	55	65	35	40	50	40	45	70	45	50	30	65
4h	80	50	45	45	65	60	52.9	60	60	50	60
14d	75	45	60	45	70	60	35	65	65	65	65
	mean	sem
vehicle	47.1	2.17
4h	57.1	3.06
14d	59.1	3.68
Figure 2e	individual values plotted are mean scores per case
Baseline/Veh	68.3	71.7	73.3	71.2	75	65	70.7	67.5	68.3	74.2	79.2	67.5	68.8	74.4	67.5	75	65.8
KL (10 µg/kg)	75.6	80	78	70	68.8	80.6	80	78	73.8
	mean	SEM
Baseline/Veh	71.8	0.863
KL (10 µg/kg)	76.6	0.981
Figure 2f
individual values plotted are values for individual test sessions
control	65	70	75	70	75	70	65	75	75	70	70	65	75	75	70	70	65	70	65	65	60	70	70	65	65	65	75	70	65	75	75	85	85	80	65	90	70	70	55	70	70	65	75	75	70	80	75	70	60
1-7 d	75	80	80	75	75	85	70	60	75	80	80	80	100	80	80	80	77	65	75	80	75	75	80	65	70	65	80	75	65	70	80	75
8-14 d	85	80	75	75	80	85	80	80	75	75	80	75	80	70
	mean	sem
control	71.8	0.863
1-7 d	75.8	1.31
8-14 d	78.2	1.13
Figure 2g
	% change
KL (10 µg/kg)	21.2
KL (20 µg/kg)	5.79
KL (30 µg/kg)	3.67
Figure 2h
	% change
KL (10 µg/kg)	6.7
KL (20 µg/kg)	2.27
KL (30 µg/kg)	-2.28
[truncated: 22 more columns]
