# Supplementary material for: Longevity factor klotho enhances cognition in aged nonhuman primates
Source: Nat Aging. 2023 Jul 3;3(8):931–7. doi: 10.1038/s43587-023-00441-x (PMC10432271; doi:10.1038/s43587-023-00441-x)
Supplement: Source Data Extended Data Fig.1 — Statistical source data. [file 43587_2023_441_MOESM5_ESM.xlsx]

## Sheet: Extended Figure 1
	Veh	Rhesus KL (10 ug/kg)
Cohort 1	21	28
Cohort 1	26	15
Cohort 1	21	21
Cohort 1	46	30
Cohort 1	25	24
Cohort 1	32	32
Cohort 1	31	26
Cohort 1	31	29
Cohort 1	22	30
Cohort 1	25	24
Cohort 1	25	28
Cohort 1	32	23
Cohort 1	35	21
Cohort 1	29	29
		28
Cohort 2	24	26
Cohort 2	30	25
Cohort 2	19	18
Cohort 2	18	20
Cohort 2	19	16
Cohort 2	23	21
Cohort 2	22	18
Cohort 2	15	13
Cohort 2	27	17
Cohort 2	12	20
Cohort 2	17	22
Cohort 2	24	27
Cohort 2	17	21
Cohort 2	21	15
