# Supplementary material for: Longevity factor klotho enhances cognition in aged nonhuman primates
Source: Nat Aging. 2023 Jul 3;3(8):931–7. doi: 10.1038/s43587-023-00441-x (PMC10432271; doi:10.1038/s43587-023-00441-x)
Supplement: Source Data Extended Data Fig. 2 — Statistical source data. [file 43587_2023_441_MOESM6_ESM.xlsx]

## Sheet: Extended Figure 2
		Hours	Monkey 1	Monkey 2
		0	249.09	554.13
		4	2707.41	1761.13
		28	1962.82	1907.62
		52	614.66	709.46
